# Supplementary material for: Orientation-dependent structural and photocatalytic properties of LaCoO3 epitaxial nano-thin films
Source: R Soc Open Sci. 2018 Feb 14;5(2):171376. doi: 10.1098/rsos.171376 (PMC5830743; doi:10.1098/rsos.171376)
Supplement: X-ray diffraction data [file rsos171376supp2.xls]

## Sheet: Sheet1
ω(LCO-200)	Intensity(LCO-200)	ω(LCO-110)	Intensity(LCO-110)	ω(LCO-111)	Intensity(LCO-111)
10	60	14	321.25	10	43.3333
10.01	26.6667	14.02	356.667	10.02	63.3333
10.02	36.6667	14.04	339.583	10.04	48.3333
10.03	33.3333	14.06	347.5	10.06	45
10.04	26.6667	14.08	350	10.08	51.6667
10.05	33.3333	14.1	356.667	10.1	45
10.06	33.3333	14.12	337.5	10.12	48.3333
10.07	30	14.14	335.833	10.14	63.3333
10.08	36.6667	14.16	331.25	10.16	55
10.09	50	14.18	330.417	10.18	51.6667
10.1	40	14.2	346.667	10.2	50
10.11	46.6667	14.22	332.083	10.22	65
10.12	36.6667	14.24	330.417	10.24	40
10.13	50	14.26	333.333	10.26	48.3333
10.14	53.3333	14.28	321.667	10.28	43.3333
10.15	36.6667	14.3	329.583	10.3	51.6667
10.16	46.6667	14.32	342.5	10.32	43.3333
10.17	50	14.34	332.917	10.34	61.6667
10.18	53.3333	14.36	317.917	10.36	58.3333
10.19	30	14.38	330.417	10.38	45
10.2	43.3333	14.4	353.333	10.4	55
10.21	56.6667	14.42	338.333	10.42	50
10.22	53.3333	14.44	347.917	10.44	61.6667
10.23	53.3333	14.46	342.083	10.46	56.6667
10.24	50	14.48	327.083	10.48	58.3333
10.25	43.3333	14.5	358.333	10.5	46.6667
10.26	63.3333	14.52	328.333	10.52	58.3333
10.27	53.3333	14.54	345	10.54	61.6667
10.28	43.3333	14.56	344.167	10.56	45
10.29	63.3333	14.58	320.833	10.58	51.6667
10.3	50	14.6	337.917	10.6	66.6667
10.31	63.3333	14.62	343.75	10.62	46.6667
10.32	66.6667	14.64	362.5	10.64	41.6667
10.33	43.3333	14.66	325.833	10.66	55
10.34	50	14.68	345	10.68	63.3333
10.35	30	14.7	360.833	10.7	63.3333
10.36	40	14.72	348.333	10.72	55
10.37	23.3333	14.74	335.833	10.74	71.6667
10.38	53.3333	14.76	345.417	10.76	36.6667
10.39	60	14.78	356.667	10.78	65
10.4	46.6667	14.8	351.25	10.8	50
10.41	40	14.82	347.917	10.82	36.6667
10.42	50	14.84	341.667	10.84	46.6667
10.43	60	14.86	351.667	10.86	65
10.44	56.6667	14.88	347.083	10.88	56.6667
10.45	63.3333	14.9	400.833	10.9	63.3333
10.46	60	14.92	381.25	10.92	53.3333
10.47	73.3333	14.94	372.083	10.94	71.6667
10.48	73.3333	14.96	368.75	10.96	75
10.49	76.6667	14.98	395.417	10.98	56.6667
10.5	63.3333	15	382.083	11	70
10.51	50	15.02	352.083	11.02	51.6667
10.52	66.6667	15.04	390	11.04	48.3333
10.53	40	15.06	367.5	11.06	51.6667
10.54	23.3333	15.08	387.5	11.08	70
10.55	46.6667	15.1	380	11.1	46.6667
10.56	70	15.12	373.75	11.12	61.6667
10.57	43.3333	15.14	390	11.14	45
10.58	70	15.16	387.083	11.16	43.3333
10.59	53.3333	15.18	401.667	11.18	50
10.6	36.6667	15.2	390.833	11.2	40
10.61	40	15.22	399.167	11.22	45
10.62	63.3333	15.24	397.083	11.24	55
10.63	50	15.26	404.167	11.26	56.6667
10.64	53.3333	15.28	402.917	11.28	56.6667
10.65	40	15.3	411.25	11.3	63.3333
10.66	46.6667	15.32	436.25	11.32	56.6667
10.67	56.6667	15.34	412.083	11.34	40
10.68	43.3333	15.36	446.667	11.36	71.6667
10.69	46.6667	15.38	430.833	11.38	36.6667
10.7	73.3333	15.4	456.667	11.4	70
10.71	56.6667	15.42	458.333	11.42	56.6667
10.72	33.3333	15.44	482.083	11.44	56.6667
10.73	50	15.46	457.917	11.46	48.3333
10.74	63.3333	15.48	485.417	11.48	45
10.75	43.3333	15.5	464.167	11.5	46.6667
10.76	50	15.52	497.5	11.52	45
10.77	40	15.54	485.417	11.54	51.6667
10.78	56.6667	15.56	520	11.56	43.3333
10.79	73.3333	15.58	488.75	11.58	66.6667
10.8	56.6667	15.6	495.417	11.6	56.6667
10.81	53.3333	15.62	508.333	11.62	48.3333
10.82	36.6667	15.64	485	11.64	55
10.83	30	15.66	496.667	11.66	50
10.84	46.6667	15.68	500.833	11.68	63.3333
10.85	50	15.7	532.917	11.7	51.6667
10.86	46.6667	15.72	492.5	11.72	53.3333
10.87	43.3333	15.74	500.833	11.74	60
10.88	70	15.76	505	11.76	35
10.89	33.3333	15.78	513.75	11.78	56.6667
10.9	50	15.8	523.75	11.8	51.6667
10.91	36.6667	15.82	502.5	11.82	41.6667
10.92	73.3333	15.84	528.333	11.84	50
10.93	40	15.86	510.833	11.86	48.3333
10.94	36.6667	15.88	548.75	11.88	60
10.95	50	15.9	542.917	11.9	46.6667
10.96	63.3333	15.92	471.25	11.92	78.3333
10.97	40	15.94	491.25	11.94	46.6667
10.98	40	15.96	485.833	11.96	60
10.99	40	15.98	467.917	11.98	65
11	26.6667	16	492.083	12	65
11.01	40	16.02	484.583	12.02	36.6667
11.02	43.3333	16.04	478.75	12.04	55
11.03	63.3333	16.06	459.167	12.06	58.3333
11.04	40	16.08	457.083	12.08	51.6667
11.05	46.6667	16.1	441.667	12.1	46.6667
11.06	50	16.12	441.667	12.12	53.3333
11.07	56.6667	16.14	433.75	12.14	60
11.08	50	16.16	434.167	12.16	56.6667
11.09	53.3333	16.18	425.417	12.18	48.3333
11.1	53.3333	16.2	427.083	12.2	61.6667
11.11	50	16.22	409.167	12.22	48.3333
11.12	63.3333	16.24	412.5	12.24	70
11.13	50	16.26	405.417	12.26	46.6667
11.14	50	16.28	397.5	12.28	55
11.15	76.6667	16.3	407.083	12.3	45
11.16	30	16.32	379.167	12.32	56.6667
11.17	36.6667	16.34	403.75	12.34	48.3333
11.18	76.6667	16.36	375.833	12.36	41.6667
11.19	46.6667	16.38	408.75	12.38	78.3333
11.2	40	16.4	390.417	12.4	71.6667
11.21	43.3333	16.42	343.75	12.42	63.3333
11.22	46.6667	16.44	372.917	12.44	60
11.23	50	16.46	357.083	12.46	56.6667
11.24	50	16.48	396.667	12.48	55
11.25	30	16.5	368.75	12.5	58.3333
11.26	40	16.52	355.417	12.52	53.3333
11.27	46.6667	16.54	365.833	12.54	50
11.28	23.3333	16.56	356.25	12.56	60
11.29	63.3333	16.58	363.75	12.58	51.6667
11.3	50	16.6	377.083	12.6	43.3333
11.31	60	16.62	356.25	12.62	51.6667
11.32	46.6667	16.64	344.167	12.64	55
11.33	56.6667	16.66	352.083	12.66	51.6667
11.34	43.3333	16.68	360.417	12.68	48.3333
11.35	56.6667	16.7	372.5	12.7	43.3333
11.36	43.3333	16.72	352.083	12.72	50
11.37	66.6667	16.74	367.5	12.74	56.6667
11.38	53.3333	16.76	342.5	12.76	45
11.39	36.6667	16.78	339.167	12.78	83.3333
11.4	56.6667	16.8	347.083	12.8	45
11.41	56.6667	16.82	372.917	12.82	58.3333
11.42	33.3333	16.84	337.917	12.84	50
11.43	50	16.86	335	12.86	53.3333
11.44	43.3333	16.88	355.417	12.88	41.6667
11.45	53.3333	16.9	335.417	12.9	55
11.46	56.6667	16.92	347.5	12.92	63.3333
11.47	63.3333	16.94	328.333	12.94	56.6667
11.48	53.3333	16.96	351.25	12.96	58.3333
11.49	33.3333	16.98	335	12.98	45
11.5	60	17	353.333	13	61.6667
11.51	66.6667	17.02	318.75	13.02	53.3333
11.52	53.3333	17.04	358.333	13.04	66.6667
11.53	40	17.06	328.75	13.06	65
11.54	33.3333	17.08	343.333	13.08	46.6667
11.55	46.6667	17.1	333.333	13.1	53.3333
11.56	53.3333	17.12	327.5	13.12	55
11.57	46.6667	17.14	324.583	13.14	51.6667
11.58	40	17.16	336.667	13.16	46.6667
11.59	26.6667	17.18	326.667	13.18	51.6667
11.6	53.3333	17.2	339.583	13.2	41.6667
11.61	36.6667	17.22	330	13.22	61.6667
11.62	60	17.24	329.583	13.24	63.3333
11.63	36.6667	17.26	338.333	13.26	56.6667
11.64	50	17.28	323.333	13.28	63.3333
11.65	46.6667	17.3	337.917	13.3	46.6667
11.66	46.6667	17.32	335	13.32	60
11.67	40	17.34	322.083	13.34	55
11.68	36.6667	17.36	337.083	13.36	63.3333
11.69	43.3333	17.38	368.333	13.38	45
11.7	43.3333	17.4	332.083	13.4	66.6667
11.71	56.6667	17.42	353.75	13.42	48.3333
11.72	56.6667	17.44	353.75	13.44	48.3333
11.73	53.3333	17.46	325	13.46	50
11.74	30	17.48	327.5	13.48	55
11.75	43.3333	17.5	331.667	13.5	45
11.76	60	17.52	314.167	13.52	48.3333
11.77	33.3333	17.54	313.333	13.54	61.6667
11.78	60	17.56	369.583	13.56	41.6667
11.79	30	17.58	318.75	13.58	50
11.8	46.6667	17.6	315.417	13.6	60
11.81	66.6667	17.62	356.667	13.62	61.6667
11.82	53.3333	17.64	335	13.64	55
11.83	46.6667	17.66	334.583	13.66	50
11.84	73.3333	17.68	321.667	13.68	58.3333
11.85	60	17.7	337.083	13.7	61.6667
11.86	60	17.72	334.167	13.72	55
11.87	66.6667	17.74	337.917	13.74	53.3333
11.88	50	17.76	335.417	13.76	50
11.89	46.6667	17.78	339.167	13.78	76.6667
11.9	46.6667	17.8	307.083	13.8	38.3333
11.91	43.3333	17.82	316.667	13.82	56.6667
11.92	33.3333	17.84	340.833	13.84	46.6667
11.93	43.3333	17.86	332.083	13.86	53.3333
11.94	36.6667	17.88	340.417	13.88	68.3333
11.95	46.6667	17.9	306.25	13.9	55
11.96	56.6667	17.92	336.667	13.92	50
11.97	46.6667	17.94	341.25	13.94	75
11.98	36.6667	17.96	322.917	13.96	56.6667
11.99	50	17.98	335	13.98	51.6667
12	56.6667	18	325.833	14	56.6667
12.01	30			14.02	75
12.02	50			14.04	50
12.03	66.6667			14.06	55
12.04	43.3333			14.08	46.6667
12.05	76.6667			14.1	46.6667
12.06	50			14.12	48.3333
12.07	40			14.14	58.3333
12.08	56.6667			14.16	65
12.09	56.6667			14.18	65
12.1	50			14.2	48.3333
12.11	60			14.22	58.3333
12.12	60			14.24	53.3333
12.13	50			14.26	58.3333
12.14	66.6667			14.28	56.6667
12.15	53.3333			14.3	56.6667
12.16	76.6667			14.32	68.3333
12.17	46.6667			14.34	50
12.18	50			14.36	40
12.19	73.3333			14.38	53.3333
12.2	26.6667			14.4	66.6667
12.21	23.3333			14.42	43.3333
12.22	30			14.44	60
12.23	43.3333			14.46	71.6667
12.24	40			14.48	58.3333
12.25	46.6667			14.5	56.6667
12.26	36.6667			14.52	61.6667
12.27	56.6667			14.54	50
12.28	40			14.56	73.3333
12.29	73.3333			14.58	58.3333
12.3	46.6667			14.6	50
12.31	26.6667			14.62	50
12.32	50			14.64	51.6667
12.33	36.6667			14.66	56.6667
12.34	33.3333			14.68	53.3333
12.35	60			14.7	40
12.36	63.3333			14.72	75
12.37	50			14.74	55
12.38	40			14.76	45
12.39	53.3333			14.78	35
12.4	66.6667			14.8	56.6667
12.41	53.3333			14.82	66.6667
12.42	40			14.84	50
12.43	66.6667			14.86	45
12.44	56.6667			14.88	58.3333
12.45	70			14.9	60
12.46	53.3333			14.92	58.3333
12.47	50			14.94	60
12.48	26.6667			14.96	55
12.49	43.3333			14.98	53.3333
12.5	40			15	46.6667
12.51	50			15.02	53.3333
12.52	73.3333			15.04	46.6667
12.53	46.6667			15.06	48.3333
12.54	50			15.08	66.6667
12.55	60			15.1	60
12.56	50			15.12	70
12.57	53.3333			15.14	71.6667
12.58	56.6667			15.16	50
12.59	36.6667			15.18	55
12.6	53.3333			15.2	50
12.61	66.6667			15.22	50
12.62	43.3333			15.24	61.6667
12.63	43.3333			15.26	46.6667
12.64	53.3333			15.28	60
12.65	56.6667			15.3	93.3333
12.66	46.6667			15.32	66.6667
12.67	56.6667			15.34	45
12.68	53.3333			15.36	50
12.69	43.3333			15.38	70
12.7	56.6667			15.4	45
12.71	43.3333			15.42	45
12.72	66.6667			15.44	45
12.73	56.6667			15.46	58.3333
12.74	53.3333			15.48	60
12.75	40			15.5	51.6667
12.76	56.6667			15.52	50
12.77	60			15.54	50
12.78	40			15.56	58.3333
12.79	76.6667			15.58	58.3333
12.8	66.6667			15.6	66.6667
12.81	43.3333			15.62	56.6667
12.82	60			15.64	56.6667
12.83	43.3333			15.66	33.3333
12.84	66.6667			15.68	48.3333
12.85	36.6667			15.7	51.6667
12.86	36.6667			15.72	46.6667
12.87	60			15.74	56.6667
12.88	26.6667			15.76	61.6667
12.89	30			15.78	50
12.9	36.6667			15.8	76.6667
12.91	46.6667			15.82	41.6667
12.92	56.6667			15.84	55
12.93	40			15.86	71.6667
12.94	60			15.88	68.3333
12.95	63.3333			15.9	61.6667
12.96	36.6667			15.92	48.3333
12.97	50			15.94	68.3333
12.98	43.3333			15.96	66.6667
12.99	23.3333			15.98	48.3333
13	66.6667			16	63.3333
13.01	66.6667			16.02	66.6667
13.02	63.3333			16.04	71.6667
13.03	73.3333			16.06	55
13.04	50			16.08	51.6667
13.05	53.3333			16.1	51.6667
13.06	73.3333			16.12	45
13.07	66.6667			16.14	65
13.08	43.3333			16.16	71.6667
13.09	36.6667			16.18	55
13.1	63.3333			16.2	51.6667
13.11	60			16.22	58.3333
13.12	46.6667			16.24	51.6667
13.13	53.3333			16.26	73.3333
13.14	86.6667			16.28	56.6667
13.15	66.6667			16.3	76.6667
13.16	63.3333			16.32	50
13.17	70			16.34	56.6667
13.18	43.3333			16.36	55
13.19	60			16.38	63.3333
13.2	73.3333			16.4	53.3333
13.21	66.6667			16.42	68.3333
13.22	86.6667			16.44	51.6667
13.23	66.6667			16.46	40
13.24	63.3333			16.48	61.6667
13.25	53.3333			16.5	45
13.26	46.6667			16.52	48.3333
13.27	63.3333			16.54	58.3333
13.28	40			16.56	68.3333
13.29	43.3333			16.58	55
13.3	56.6667			16.6	58.3333
13.31	40			16.62	55
13.32	36.6667			16.64	38.3333
13.33	53.3333			16.66	58.3333
13.34	73.3333			16.68	61.6667
13.35	50			16.7	68.3333
13.36	53.3333			16.72	58.3333
13.37	16.6667			16.74	48.3333
13.38	46.6667			16.76	60
13.39	50			16.78	70
13.4	30			16.8	68.3333
13.41	50			16.82	45
13.42	70			16.84	76.6667
13.43	43.3333			16.86	60
13.44	43.3333			16.88	61.6667
13.45	56.6667			16.9	48.3333
13.46	76.6667			16.92	71.6667
13.47	43.3333			16.94	53.3333
13.48	36.6667			16.96	71.6667
13.49	53.3333			16.98	55
13.5	53.3333			17	68.3333
13.51	40			17.02	65
13.52	46.6667			17.04	56.6667
13.53	46.6667			17.06	43.3333
13.54	40			17.08	58.3333
13.55	53.3333			17.1	95
13.56	60			17.12	61.6667
13.57	33.3333			17.14	70
13.58	43.3333			17.16	65
13.59	40			17.18	48.3333
13.6	56.6667			17.2	81.6667
13.61	73.3333			17.22	55
13.62	56.6667			17.24	53.3333
13.63	43.3333			17.26	66.6667
13.64	56.6667			17.28	75
13.65	36.6667			17.3	48.3333
13.66	40			17.32	56.6667
13.67	86.6667			17.34	71.6667
13.68	30			17.36	70
13.69	33.3333			17.38	60
13.7	50			17.4	50
13.71	56.6667			17.42	68.3333
13.72	40			17.44	38.3333
13.73	56.6667			17.46	73.3333
13.74	60			17.48	51.6667
13.75	40			17.5	65
13.76	60			17.52	45
13.77	80			17.54	58.3333
13.78	50			17.56	70
13.79	30			17.58	55
13.8	50			17.6	70
13.81	33.3333			17.62	73.3333
13.82	36.6667			17.64	63.3333
13.83	60			17.66	56.6667
13.84	83.3333			17.68	48.3333
13.85	26.6667			17.7	60
13.86	50			17.72	61.6667
13.87	50			17.74	60
13.88	46.6667			17.76	60
13.89	43.3333			17.78	58.3333
13.9	66.6667			17.8	68.3333
13.91	46.6667			17.82	38.3333
13.92	50			17.84	53.3333
13.93	60			17.86	46.6667
13.94	50			17.88	61.6667
13.95	66.6667			17.9	71.6667
13.96	66.6667			17.92	66.6667
13.97	56.6667			17.94	53.3333
13.98	33.3333			17.96	73.3333
13.99	33.3333			17.98	55
14	70			18	68.3333
14.01	30			18.02	60
14.02	46.6667			18.04	56.6667
14.03	53.3333			18.06	58.3333
14.04	66.6667			18.08	55
14.05	43.3333			18.1	56.6667
14.06	53.3333			18.12	61.6667
14.07	56.6667			18.14	60
14.08	63.3333			18.16	66.6667
14.09	53.3333			18.18	60
14.1	80			18.2	66.6667
14.11	50			18.22	75
14.12	56.6667			18.24	65
14.13	56.6667			18.26	88.3333
14.14	66.6667			18.28	75
14.15	70			18.3	73.3333
14.16	70			18.32	68.3333
14.17	50			18.34	76.6667
14.18	33.3333			18.36	75
14.19	33.3333			18.38	51.6667
14.2	43.3333			18.4	56.6667
14.21	53.3333			18.42	55
14.22	66.6667			18.44	88.3333
14.23	20			18.46	65
14.24	63.3333			18.48	65
14.25	53.3333			18.5	55
14.26	73.3333			18.52	55
14.27	66.6667			18.54	73.3333
14.28	63.3333			18.56	61.6667
14.29	43.3333			18.58	50
14.3	60			18.6	70
14.31	50			18.62	68.3333
14.32	36.6667			18.64	66.6667
14.33	36.6667			18.66	73.3333
14.34	33.3333			18.68	81.6667
14.35	60			18.7	76.6667
14.36	63.3333			18.72	78.3333
14.37	50			18.74	61.6667
14.38	30			18.76	65
14.39	76.6667			18.78	78.3333
14.4	56.6667			18.8	48.3333
14.41	60			18.82	66.6667
14.42	30			18.84	83.3333
14.43	66.6667			18.86	76.6667
14.44	50			18.88	90
14.45	66.6667			18.9	101.667
14.46	86.6667			18.92	90
14.47	46.6667			18.94	65
14.48	63.3333			18.96	108.333
14.49	46.6667			18.98	83.3333
14.5	50			19	98.3333
14.51	46.6667			19.02	98.3333
14.52	70			19.04	90
14.53	73.3333			19.06	85
14.54	66.6667			19.08	91.6667
14.55	56.6667			19.1	105
14.56	36.6667			19.12	96.6667
14.57	53.3333			19.14	118.333
14.58	40			19.16	96.6667
14.59	56.6667			19.18	95
14.6	50			19.2	103.333
14.61	73.3333			19.22	110
14.62	43.3333			19.24	113.333
14.63	46.6667			19.26	128.333
14.64	56.6667			19.28	123.333
14.65	36.6667			19.3	133.333
14.66	56.6667			19.32	128.333
14.67	70			19.34	113.333
14.68	50			19.36	118.333
14.69	60			19.38	113.333
14.7	56.6667			19.4	108.333
14.71	56.6667			19.42	133.333
14.72	60			19.44	186.667
14.73	36.6667			19.46	178.333
14.74	46.6667			19.48	158.333
14.75	66.6667			19.5	158.333
14.76	50			19.52	176.667
14.77	26.6667			19.54	155
14.78	43.3333			19.56	191.667
14.79	66.6667			19.58	168.333
14.8	53.3333			19.6	185
14.81	36.6667			19.62	148.333
14.82	60			19.64	158.333
14.83	73.3333			19.66	178.333
14.84	63.3333			19.68	145
14.85	66.6667			19.7	151.667
14.86	66.6667			19.72	163.333
14.87	50			19.74	133.333
14.88	40			19.76	118.333
14.89	46.6667			19.78	138.333
14.9	30			19.8	100
14.91	53.3333			19.82	140
14.92	33.3333			19.84	91.6667
14.93	53.3333			19.86	148.333
14.94	16.6667			19.88	123.333
14.95	63.3333			19.9	105
14.96	50			19.92	105
14.97	46.6667			19.94	121.667
14.98	76.6667			19.96	90
14.99	86.6667			19.98	91.6667
15	36.6667			20	110
15.01	36.6667			20.02	111.667
15.02	43.3333			20.04	106.667
15.03	36.6667			20.06	116.667
15.04	33.3333			20.08	93.3333
15.05	40			20.1	83.3333
15.06	60			20.12	98.3333
15.07	56.6667			20.14	88.3333
15.08	50			20.16	113.333
15.09	53.3333			20.18	101.667
15.1	56.6667			20.2	76.6667
15.11	73.3333			20.22	76.6667
15.12	56.6667			20.24	76.6667
15.13	40			20.26	85
15.14	43.3333			20.28	90
15.15	76.6667			20.3	96.6667
15.16	63.3333			20.32	95
15.17	63.3333			20.34	85
15.18	73.3333			20.36	81.6667
15.19	83.3333			20.38	83.3333
15.2	73.3333			20.4	80
15.21	56.6667			20.42	66.6667
15.22	53.3333			20.44	85
15.23	40			20.46	60
15.24	50			20.48	66.6667
15.25	66.6667			20.5	73.3333
15.26	40			20.52	80
15.27	50			20.54	76.6667
15.28	86.6667			20.56	63.3333
15.29	50			20.58	88.3333
15.3	53.3333			20.6	101.667
15.31	66.6667			20.62	83.3333
15.32	36.6667			20.64	51.6667
15.33	50			20.66	75
15.34	73.3333			20.68	80
15.35	40			20.7	78.3333
15.36	53.3333			20.72	80
15.37	56.6667			20.74	65
15.38	33.3333			20.76	85
15.39	40			20.78	63.3333
15.4	63.3333			20.8	63.3333
15.41	53.3333			20.82	58.3333
15.42	70			20.84	78.3333
15.43	53.3333			20.86	38.3333
15.44	50			20.88	81.6667
15.45	60			20.9	65
15.46	66.6667			20.92	78.3333
15.47	26.6667			20.94	70
15.48	50			20.96	68.3333
15.49	36.6667			20.98	65
15.5	80			21	78.3333
15.51	56.6667			21.02	61.6667
15.52	53.3333			21.04	68.3333
15.53	86.6667			21.06	73.3333
15.54	66.6667			21.08	73.3333
15.55	56.6667			21.1	61.6667
15.56	53.3333			21.12	66.6667
15.57	60			21.14	51.6667
15.58	53.3333			21.16	46.6667
15.59	36.6667			21.18	78.3333
15.6	56.6667			21.2	51.6667
15.61	46.6667			21.22	65
15.62	60			21.24	71.6667
15.63	80			21.26	58.3333
15.64	46.6667			21.28	50
15.65	66.6667			21.3	60
15.66	53.3333			21.32	81.6667
15.67	70			21.34	55
15.68	60			21.36	71.6667
15.69	76.6667			21.38	70
15.7	73.3333			21.4	71.6667
15.71	40			21.42	85
15.72	43.3333			21.44	70
15.73	63.3333			21.46	65
15.74	46.6667			21.48	63.3333
15.75	33.3333			21.5	53.3333
15.76	30			21.52	51.6667
15.77	56.6667			21.54	51.6667
15.78	66.6667			21.56	51.6667
15.79	53.3333			21.58	68.3333
15.8	36.6667			21.6	60
15.81	60			21.62	55
15.82	53.3333			21.64	71.6667
15.83	46.6667			21.66	43.3333
15.84	56.6667			21.68	51.6667
15.85	70			21.7	73.3333
15.86	40			21.72	45
15.87	43.3333			21.74	68.3333
15.88	60			21.76	58.3333
15.89	50			21.78	66.6667
15.9	56.6667			21.8	41.6667
15.91	40			21.82	66.6667
15.92	66.6667			21.84	56.6667
15.93	53.3333			21.86	45
15.94	40			21.88	86.6667
15.95	36.6667			21.9	73.3333
15.96	56.6667			21.92	40
15.97	43.3333			21.94	81.6667
15.98	33.3333			21.96	55
15.99	66.6667			21.98	55
16	56.6667			22	51.6667
16.01	73.3333			22.02	56.6667
16.02	43.3333			22.04	75
16.03	60			22.06	53.3333
16.04	80			22.08	63.3333
16.05	50			22.1	53.3333
16.06	46.6667			22.12	53.3333
16.07	36.6667			22.14	71.6667
16.08	73.3333			22.16	83.3333
16.09	56.6667			22.18	63.3333
16.1	53.3333			22.2	45
16.11	36.6667			22.22	55
16.12	56.6667			22.24	70
16.13	83.3333			22.26	63.3333
16.14	53.3333			22.28	75
16.15	36.6667			22.3	51.6667
16.16	33.3333			22.32	68.3333
16.17	50			22.34	61.6667
16.18	30			22.36	53.3333
16.19	46.6667			22.38	70
16.2	60			22.4	63.3333
16.21	43.3333			22.42	58.3333
16.22	70			22.44	56.6667
16.23	43.3333			22.46	50
16.24	26.6667			22.48	81.6667
16.25	60			22.5	63.3333
16.26	53.3333			22.52	50
16.27	36.6667			22.54	65
16.28	56.6667			22.56	61.6667
16.29	50			22.58	48.3333
16.3	56.6667			22.6	61.6667
16.31	70			22.62	51.6667
16.32	26.6667			22.64	70
16.33	70			22.66	60
16.34	46.6667			22.68	61.6667
16.35	60			22.7	51.6667
16.36	40			22.72	66.6667
16.37	56.6667			22.74	61.6667
16.38	56.6667			22.76	70
16.39	36.6667			22.78	80
16.4	53.3333			22.8	51.6667
16.41	80			22.82	60
16.42	50			22.84	70
16.43	56.6667			22.86	48.3333
16.44	53.3333			22.88	71.6667
16.45	70			22.9	48.3333
16.46	40			22.92	55
16.47	56.6667			22.94	56.6667
16.48	53.3333			22.96	61.6667
16.49	70			22.98	60
16.5	76.6667			23	60
16.51	63.3333			23.02	50
16.52	30			23.04	58.3333
16.53	56.6667			23.06	48.3333
16.54	56.6667			23.08	58.3333
16.55	33.3333			23.1	61.6667
16.56	63.3333			23.12	65
16.57	46.6667			23.14	68.3333
16.58	30			23.16	61.6667
16.59	46.6667			23.18	61.6667
16.6	73.3333			23.2	66.6667
16.61	46.6667			23.22	50
16.62	66.6667			23.24	60
16.63	60			23.26	75
16.64	53.3333			23.28	50
16.65	50			23.3	78.3333
16.66	40			23.32	66.6667
16.67	50			23.34	66.6667
16.68	40			23.36	58.3333
16.69	70			23.38	61.6667
16.7	56.6667			23.4	70
16.71	76.6667			23.42	71.6667
16.72	46.6667			23.44	61.6667
16.73	60			23.46	53.3333
16.74	83.3333			23.48	46.6667
16.75	50			23.5	58.3333
16.76	63.3333			23.52	58.3333
16.77	40			23.54	46.6667
16.78	60			23.56	80
16.79	80			23.58	80
16.8	56.6667			23.6	53.3333
16.81	40			23.62	43.3333
16.82	66.6667			23.64	68.3333
16.83	50			23.66	56.6667
16.84	46.6667			23.68	70
16.85	66.6667			23.7	50
16.86	50			23.72	61.6667
16.87	43.3333			23.74	81.6667
16.88	43.3333			23.76	48.3333
16.89	70			23.78	63.3333
16.9	43.3333			23.8	61.6667
16.91	73.3333			23.82	76.6667
16.92	46.6667			23.84	55
16.93	53.3333			23.86	61.6667
16.94	43.3333			23.88	63.3333
16.95	56.6667			23.9	76.6667
16.96	60			23.92	63.3333
16.97	53.3333			23.94	56.6667
16.98	60			23.96	71.6667
16.99	50			23.98	68.3333
17	56.6667			24	65
17.01	46.6667			24.02	53.3333
17.02	76.6667			24.04	43.3333
17.03	53.3333			24.06	96.6667
17.04	33.3333			24.08	60
17.05	66.6667			24.1	60
17.06	40			24.12	58.3333
17.07	60			24.14	85
17.08	66.6667			24.16	66.6667
17.09	53.3333			24.18	50
17.1	66.6667			24.2	50
17.11	53.3333			24.22	65
17.12	80			24.24	55
17.13	23.3333			24.26	60
17.14	50			24.28	46.6667
17.15	80			24.3	55
17.16	46.6667			24.32	65
17.17	46.6667			24.34	56.6667
17.18	83.3333			24.36	58.3333
17.19	53.3333			24.38	48.3333
17.2	50			24.4	61.6667
17.21	56.6667			24.42	56.6667
17.22	43.3333			24.44	55
17.23	46.6667			24.46	63.3333
17.24	56.6667			24.48	50
17.25	63.3333			24.5	60
17.26	63.3333			24.52	68.3333
17.27	36.6667			24.54	55
17.28	43.3333			24.56	43.3333
17.29	43.3333			24.58	46.6667
17.3	30			24.6	53.3333
17.31	40			24.62	46.6667
17.32	93.3333			24.64	61.6667
17.33	36.6667			24.66	50
17.34	70			24.68	70
17.35	40			24.7	50
17.36	40			24.72	58.3333
17.37	56.6667			24.74	53.3333
17.38	73.3333			24.76	50
17.39	60			24.78	66.6667
17.4	43.3333			24.8	71.6667
17.41	63.3333			24.82	68.3333
17.42	33.3333			24.84	53.3333
17.43	56.6667			24.86	75
17.44	70			24.88	61.6667
17.45	60			24.9	48.3333
17.46	56.6667			24.92	51.6667
17.47	73.3333			24.94	60
17.48	40			24.96	46.6667
17.49	50			24.98	50
17.5	43.3333			25	66.6667
17.51	50			25.02	66.6667
17.52	40			25.04	55
17.53	46.6667			25.06	51.6667
17.54	73.3333			25.08	58.3333
17.55	66.6667			25.1	46.6667
17.56	56.6667			25.12	66.6667
17.57	66.6667			25.14	60
17.58	83.3333			25.16	53.3333
17.59	46.6667			25.18	71.6667
17.6	43.3333			25.2	38.3333
17.61	40			25.22	58.3333
17.62	56.6667			25.24	45
17.63	73.3333			25.26	75
17.64	66.6667			25.28	68.3333
17.65	40			25.3	61.6667
17.66	83.3333			25.32	58.3333
17.67	70			25.34	76.6667
17.68	66.6667			25.36	48.3333
17.69	53.3333			25.38	58.3333
17.7	63.3333			25.4	51.6667
17.71	66.6667			25.42	56.6667
17.72	40			25.44	58.3333
17.73	60			25.46	53.3333
17.74	70			25.48	48.3333
17.75	53.3333			25.5	65
17.76	63.3333			25.52	55
17.77	60			25.54	51.6667
17.78	56.6667			25.56	50
17.79	66.6667			25.58	55
17.8	50			25.6	45
17.81	70			25.62	48.3333
17.82	56.6667			25.64	73.3333
17.83	70			25.66	46.6667
17.84	63.3333			25.68	61.6667
17.85	76.6667			25.7	51.6667
17.86	56.6667			25.72	61.6667
17.87	60			25.74	68.3333
17.88	53.3333			25.76	48.3333
17.89	50			25.78	70
17.9	50			25.8	56.6667
17.91	40			25.82	46.6667
17.92	43.3333			25.84	78.3333
17.93	40			25.86	68.3333
17.94	63.3333			25.88	78.3333
17.95	63.3333			25.9	60
17.96	46.6667			25.92	56.6667
17.97	56.6667			25.94	65
17.98	46.6667			25.96	63.3333
17.99	56.6667			25.98	50
18	56.6667			26	46.6667
18.01	40			26.02	63.3333
18.02	70			26.04	58.3333
18.03	60			26.06	61.6667
18.04	53.3333			26.08	61.6667
18.05	46.6667			26.1	58.3333
18.06	70			26.12	46.6667
18.07	60			26.14	50
18.08	43.3333			26.16	45
18.09	93.3333			26.18	61.6667
18.1	56.6667			26.2	48.3333
18.11	50			26.22	66.6667
18.12	73.3333			26.24	48.3333
18.13	60			26.26	55
18.14	40			26.28	73.3333
18.15	73.3333			26.3	63.3333
18.16	56.6667			26.32	45
18.17	63.3333			26.34	58.3333
18.18	80			26.36	68.3333
18.19	66.6667			26.38	50
18.2	46.6667			26.4	48.3333
18.21	63.3333			26.42	56.6667
18.22	50			26.44	68.3333
18.23	93.3333			26.46	66.6667
18.24	86.6667			26.48	50
18.25	60			26.5	75
18.26	53.3333			26.52	51.6667
18.27	46.6667			26.54	56.6667
18.28	73.3333			26.56	45
18.29	66.6667			26.58	58.3333
18.3	60			26.6	68.3333
18.31	90			26.62	71.6667
18.32	56.6667			26.64	65
18.33	53.3333			26.66	46.6667
18.34	76.6667			26.68	45
18.35	60			26.7	53.3333
18.36	46.6667			26.72	40
18.37	40			26.74	60
18.38	66.6667			26.76	50
18.39	63.3333			26.78	63.3333
18.4	66.6667			26.8	41.6667
18.41	43.3333			26.82	50
18.42	90			26.84	61.6667
18.43	56.6667			26.86	58.3333
18.44	63.3333			26.88	60
18.45	56.6667			26.9	50
18.46	43.3333			26.92	66.6667
18.47	86.6667			26.94	66.6667
18.48	73.3333			26.96	70
18.49	60			26.98	45
18.5	66.6667			27	45
18.51	60			27.02	51.6667
18.52	46.6667			27.04	66.6667
18.53	73.3333			27.06	50
18.54	43.3333			27.08	53.3333
18.55	56.6667			27.1	43.3333
18.56	63.3333			27.12	48.3333
18.57	56.6667			27.14	55
18.58	76.6667			27.16	55
18.59	50			27.18	58.3333
18.6	46.6667			27.2	45
18.61	66.6667			27.22	46.6667
18.62	60			27.24	45
18.63	53.3333			27.26	56.6667
18.64	76.6667			27.28	38.3333
18.65	86.6667			27.3	50
18.66	70			27.32	36.6667
18.67	46.6667			27.34	60
18.68	43.3333			27.36	71.6667
18.69	93.3333			27.38	53.3333
18.7	76.6667			27.4	73.3333
18.71	73.3333			27.42	55
18.72	46.6667			27.44	53.3333
18.73	63.3333			27.46	45
18.74	50			27.48	55
18.75	53.3333			27.5	60
18.76	53.3333			27.52	75
18.77	50			27.54	50
18.78	80			27.56	53.3333
18.79	56.6667			27.58	55
18.8	70			27.6	53.3333
18.81	63.3333			27.62	55
18.82	50			27.64	53.3333
18.83	46.6667			27.66	41.6667
18.84	70			27.68	50
18.85	63.3333			27.7	56.6667
18.86	53.3333			27.72	56.6667
18.87	63.3333			27.74	76.6667
18.88	83.3333			27.76	41.6667
18.89	80			27.78	81.6667
18.9	70			27.8	61.6667
18.91	43.3333			27.82	43.3333
18.92	33.3333			27.84	73.3333
18.93	50			27.86	73.3333
18.94	53.3333			27.88	61.6667
18.95	76.6667			27.9	43.3333
18.96	46.6667			27.92	70
18.97	26.6667			27.94	50
18.98	103.333			27.96	48.3333
18.99	23.3333			27.98	58.3333
19	43.3333			28	51.6667
19.01	53.3333			28.02	45
19.02	80			28.04	50
19.03	93.3333			28.06	65
19.04	46.6667			28.08	53.3333
19.05	56.6667			28.1	55
19.06	73.3333			28.12	45
19.07	60			28.14	50
19.08	46.6667			28.16	56.6667
19.09	56.6667			28.18	68.3333
19.1	93.3333			28.2	58.3333
19.11	66.6667			28.22	58.3333
19.12	63.3333			28.24	46.6667
19.13	56.6667			28.26	46.6667
19.14	50			28.28	61.6667
19.15	56.6667			28.3	65
19.16	76.6667			28.32	41.6667
19.17	60			28.34	40
19.18	80			28.36	68.3333
19.19	50			28.38	48.3333
19.2	50			28.4	50
19.21	56.6667			28.42	70
19.22	106.667			28.44	53.3333
19.23	60			28.46	46.6667
19.24	100			28.48	46.6667
19.25	76.6667			28.5	50
19.26	70			28.52	65
19.27	70			28.54	68.3333
19.28	53.3333			28.56	58.3333
19.29	50			28.58	51.6667
19.3	43.3333			28.6	68.3333
19.31	63.3333			28.62	43.3333
19.32	63.3333			28.64	61.6667
19.33	80			28.66	68.3333
19.34	43.3333			28.68	61.6667
19.35	70			28.7	68.3333
19.36	63.3333			28.72	46.6667
19.37	53.3333			28.74	36.6667
19.38	80			28.76	51.6667
19.39	66.6667			28.78	43.3333
19.4	53.3333			28.8	43.3333
19.41	100			28.82	66.6667
19.42	60			28.84	48.3333
19.43	66.6667			28.86	56.6667
19.44	46.6667			28.88	51.6667
19.45	86.6667			28.9	43.3333
19.46	60			28.92	61.6667
19.47	70			28.94	70
19.48	76.6667			28.96	55
19.49	66.6667			28.98	63.3333
19.5	43.3333			29	48.3333
19.51	70			29.02	45
19.52	50			29.04	45
19.53	80			29.06	63.3333
19.54	53.3333			29.08	50
19.55	60			29.1	55
19.56	60			29.12	50
19.57	80			29.14	56.6667
19.58	53.3333			29.16	66.6667
19.59	83.3333			29.18	53.3333
19.6	73.3333			29.2	58.3333
19.61	53.3333			29.22	51.6667
19.62	70			29.24	46.6667
19.63	83.3333			29.26	63.3333
19.64	80			29.28	55
19.65	46.6667			29.3	56.6667
19.66	63.3333			29.32	50
19.67	60			29.34	63.3333
19.68	80			29.36	55
19.69	53.3333			29.38	53.3333
19.7	63.3333			29.4	56.6667
19.71	76.6667			29.42	61.6667
19.72	60			29.44	68.3333
19.73	60			29.46	48.3333
19.74	70			29.48	45
19.75	70			29.5	66.6667
19.76	70			29.52	50
19.77	53.3333			29.54	50
19.78	60			29.56	53.3333
19.79	63.3333			29.58	30
19.8	43.3333			29.6	63.3333
19.81	60			29.62	45
19.82	73.3333			29.64	45
19.83	80			29.66	31.6667
19.84	80			29.68	45
19.85	36.6667			29.7	58.3333
19.86	86.6667			29.72	68.3333
19.87	73.3333			29.74	63.3333
19.88	40			29.76	48.3333
19.89	50			29.78	55
19.9	66.6667			29.8	66.6667
19.91	63.3333			29.82	66.6667
19.92	60			29.84	40
19.93	70			29.86	43.3333
19.94	66.6667			29.88	50
19.95	46.6667			29.9	50
19.96	70			29.92	53.3333
19.97	56.6667			29.94	75
19.98	60			29.96	71.6667
19.99	63.3333			29.98	38.3333
20	56.6667			30	63.3333
20.01	80
20.02	66.6667
20.03	73.3333
20.04	63.3333
20.05	60
20.06	96.6667
20.07	90
20.08	63.3333
20.09	86.6667
20.1	53.3333
20.11	36.6667
20.12	76.6667
20.13	80
20.14	56.6667
20.15	73.3333
20.16	73.3333
20.17	43.3333
20.18	90
20.19	86.6667
20.2	60
20.21	63.3333
20.22	66.6667
20.23	46.6667
20.24	53.3333
20.25	70
20.26	40
20.27	80
20.28	66.6667
20.29	86.6667
20.3	46.6667
20.31	60
20.32	63.3333
20.33	83.3333
20.34	53.3333
20.35	70
20.36	56.6667
20.37	66.6667
20.38	56.6667
20.39	73.3333
20.4	60
20.41	83.3333
20.42	80
20.43	76.6667
20.44	63.3333
20.45	63.3333
20.46	66.6667
20.47	66.6667
20.48	63.3333
20.49	83.3333
20.5	83.3333
20.51	50
20.52	53.3333
20.53	83.3333
20.54	63.3333
20.55	86.6667
20.56	83.3333
20.57	43.3333
20.58	73.3333
20.59	83.3333
20.6	73.3333
20.61	80
20.62	56.6667
20.63	60
20.64	73.3333
20.65	56.6667
20.66	53.3333
20.67	43.3333
20.68	46.6667
20.69	53.3333
20.7	50
20.71	76.6667
20.72	70
20.73	100
20.74	40
20.75	76.6667
20.76	66.6667
20.77	63.3333
20.78	53.3333
20.79	60
20.8	66.6667
20.81	63.3333
20.82	70
20.83	50
20.84	76.6667
20.85	36.6667
20.86	53.3333
20.87	93.3333
20.88	63.3333
20.89	60
20.9	63.3333
20.91	60
20.92	73.3333
20.93	100
20.94	43.3333
20.95	73.3333
20.96	86.6667
20.97	80
20.98	60
20.99	70
21	90
21.01	83.3333
21.02	80
21.03	90
21.04	93.3333
21.05	86.6667
21.06	56.6667
21.07	43.3333
21.08	86.6667
21.09	60
21.1	90
21.11	100
21.12	40
21.13	40
21.14	93.3333
21.15	80
21.16	46.6667
21.17	80
21.18	53.3333
21.19	66.6667
21.2	90
21.21	86.6667
21.22	93.3333
21.23	86.6667
21.24	46.6667
21.25	66.6667
21.26	73.3333
21.27	46.6667
21.28	56.6667
21.29	73.3333
21.3	50
21.31	73.3333
21.32	73.3333
21.33	90
21.34	60
21.35	56.6667
21.36	56.6667
21.37	56.6667
21.38	66.6667
21.39	60
21.4	83.3333
21.41	73.3333
21.42	86.6667
21.43	110
21.44	63.3333
21.45	96.6667
21.46	63.3333
21.47	83.3333
21.48	113.333
21.49	70
21.5	90
21.51	83.3333
21.52	96.6667
21.53	86.6667
21.54	53.3333
21.55	76.6667
21.56	76.6667
21.57	103.333
21.58	76.6667
21.59	73.3333
21.6	73.3333
21.61	60
21.62	73.3333
21.63	86.6667
21.64	60
21.65	90
21.66	86.6667
21.67	76.6667
21.68	73.3333
21.69	90
21.7	83.3333
21.71	100
21.72	96.6667
21.73	76.6667
21.74	100
21.75	63.3333
21.76	110
21.77	103.333
21.78	113.333
21.79	126.667
21.8	83.3333
21.81	70
21.82	83.3333
21.83	103.333
21.84	76.6667
21.85	93.3333
21.86	110
21.87	103.333
21.88	103.333
21.89	106.667
21.9	50
21.91	106.667
21.92	90
21.93	93.3333
21.94	113.333
21.95	120
21.96	116.667
21.97	116.667
21.98	103.333
21.99	86.6667
22	110
22.01	83.3333
22.02	96.6667
22.03	120
22.04	116.667
22.05	156.667
22.06	156.667
22.07	123.333
22.08	150
22.09	130
22.1	156.667
22.11	160
22.12	153.333
22.13	163.333
22.14	133.333
22.15	96.6667
22.16	123.333
22.17	113.333
22.18	143.333
22.19	136.667
22.2	163.333
22.21	116.667
22.22	176.667
22.23	173.333
22.24	166.667
22.25	180
22.26	160
22.27	143.333
22.28	143.333
22.29	183.333
22.3	176.667
22.31	203.333
22.32	183.333
22.33	183.333
22.34	203.333
22.35	193.333
22.36	213.333
22.37	226.667
22.38	176.667
22.39	246.667
22.4	243.333
22.41	210
22.42	226.667
22.43	210
22.44	236.667
22.45	233.333
22.46	243.333
22.47	183.333
22.48	240
22.49	233.333
22.5	233.333
22.51	206.667
22.52	236.667
22.53	240
22.54	276.667
22.55	263.333
22.56	330
22.57	280
22.58	293.333
22.59	296.667
22.6	276.667
22.61	286.667
22.62	360
22.63	316.667
22.64	293.333
22.65	350
22.66	353.333
22.67	326.667
22.68	250
22.69	283.333
22.7	370
22.71	380
22.72	290
22.73	313.333
22.74	330
22.75	350
22.76	373.333
22.77	423.333
22.78	356.667
22.79	390
22.8	433.333
22.81	413.333
22.82	330
22.83	346.667
22.84	350
22.85	370
22.86	383.333
22.87	363.333
22.88	266.667
22.89	316.667
22.9	336.667
22.91	300
22.92	356.667
22.93	323.333
22.94	303.333
22.95	306.667
22.96	313.333
22.97	333.333
22.98	336.667
22.99	400
23	356.667
23.01	303.333
23.02	343.333
23.03	323.333
23.04	303.333
23.05	306.667
23.06	256.667
23.07	310
23.08	256.667
23.09	250
23.1	253.333
23.11	253.333
23.12	280
23.13	300
23.14	263.333
23.15	256.667
23.16	313.333
23.17	270
23.18	210
23.19	213.333
23.2	273.333
23.21	223.333
23.22	210
23.23	176.667
23.24	283.333
23.25	240
23.26	220
23.27	213.333
23.28	240
23.29	246.667
23.3	180
23.31	233.333
23.32	203.333
23.33	220
23.34	236.667
23.35	166.667
23.36	143.333
23.37	220
23.38	163.333
23.39	196.667
23.4	180
23.41	196.667
23.42	203.333
23.43	183.333
23.44	190
23.45	136.667
23.46	193.333
23.47	183.333
23.48	173.333
23.49	133.333
23.5	186.667
23.51	180
23.52	136.667
23.53	183.333
23.54	173.333
23.55	150
23.56	146.667
23.57	143.333
23.58	136.667
23.59	180
23.6	130
23.61	133.333
23.62	133.333
23.63	90
23.64	120
23.65	76.6667
23.66	126.667
23.67	130
23.68	143.333
23.69	116.667
23.7	106.667
23.71	106.667
23.72	143.333
23.73	116.667
23.74	113.333
23.75	113.333
23.76	106.667
23.77	106.667
23.78	106.667
23.79	100
23.8	103.333
23.81	133.333
23.82	80
23.83	113.333
23.84	86.6667
23.85	93.3333
23.86	100
23.87	73.3333
23.88	116.667
23.89	80
23.9	96.6667
23.91	83.3333
23.92	66.6667
23.93	93.3333
23.94	103.333
23.95	96.6667
23.96	93.3333
23.97	80
23.98	80
23.99	53.3333
24	63.3333
24.01	90
24.02	73.3333
24.03	73.3333
24.04	70
24.05	60
24.06	76.6667
24.07	93.3333
24.08	76.6667
24.09	86.6667
24.1	66.6667
24.11	70
24.12	106.667
24.13	103.333
24.14	90
24.15	66.6667
24.16	63.3333
24.17	90
24.18	80
24.19	86.6667
24.2	76.6667
24.21	103.333
24.22	83.3333
24.23	76.6667
24.24	106.667
24.25	93.3333
24.26	40
24.27	93.3333
24.28	80
24.29	86.6667
24.3	86.6667
24.31	63.3333
24.32	66.6667
24.33	110
24.34	56.6667
24.35	80
24.36	86.6667
24.37	70
24.38	50
24.39	70
24.4	96.6667
24.41	63.3333
24.42	73.3333
24.43	73.3333
24.44	76.6667
24.45	96.6667
24.46	73.3333
24.47	63.3333
24.48	56.6667
24.49	63.3333
24.5	73.3333
24.51	80
24.52	73.3333
24.53	83.3333
24.54	56.6667
24.55	86.6667
24.56	70
24.57	56.6667
24.58	70
24.59	60
24.6	53.3333
24.61	70
24.62	93.3333
24.63	56.6667
24.64	56.6667
24.65	86.6667
24.66	90
24.67	66.6667
24.68	46.6667
24.69	73.3333
24.7	70
24.71	56.6667
24.72	80
24.73	73.3333
24.74	76.6667
24.75	73.3333
24.76	83.3333
24.77	56.6667
24.78	66.6667
24.79	86.6667
24.8	66.6667
24.81	70
24.82	50
24.83	53.3333
24.84	70
24.85	83.3333
24.86	83.3333
24.87	66.6667
24.88	63.3333
24.89	73.3333
24.9	70
24.91	66.6667
24.92	56.6667
24.93	53.3333
24.94	53.3333
24.95	66.6667
24.96	56.6667
24.97	83.3333
24.98	43.3333
24.99	66.6667
25	53.3333
25.01	80
25.02	70
25.03	76.6667
25.04	83.3333
25.05	66.6667
25.06	60
25.07	53.3333
25.08	86.6667
25.09	90
25.1	110
25.11	76.6667
25.12	50
25.13	56.6667
25.14	70
25.15	80
25.16	46.6667
25.17	56.6667
25.18	60
25.19	76.6667
25.2	73.3333
25.21	66.6667
25.22	60
25.23	86.6667
25.24	63.3333
25.25	60
25.26	50
25.27	66.6667
25.28	73.3333
25.29	50
25.3	50
25.31	66.6667
25.32	76.6667
25.33	53.3333
25.34	70
25.35	83.3333
25.36	73.3333
25.37	76.6667
25.38	86.6667
25.39	73.3333
25.4	53.3333
25.41	86.6667
25.42	56.6667
25.43	53.3333
25.44	63.3333
25.45	70
25.46	73.3333
25.47	86.6667
25.48	50
25.49	50
25.5	70
25.51	63.3333
25.52	73.3333
25.53	50
25.54	86.6667
25.55	60
25.56	63.3333
25.57	83.3333
25.58	63.3333
25.59	66.6667
25.6	66.6667
25.61	60
25.62	56.6667
25.63	63.3333
25.64	90
25.65	80
25.66	76.6667
25.67	50
25.68	46.6667
25.69	73.3333
25.7	86.6667
25.71	70
25.72	63.3333
25.73	86.6667
25.74	70
25.75	66.6667
25.76	66.6667
25.77	53.3333
25.78	66.6667
25.79	73.3333
25.8	50
25.81	63.3333
25.82	60
25.83	63.3333
25.84	76.6667
25.85	50
25.86	56.6667
25.87	60
25.88	46.6667
25.89	60
25.9	66.6667
25.91	56.6667
25.92	50
25.93	70
25.94	60
25.95	63.3333
25.96	63.3333
25.97	56.6667
25.98	80
25.99	66.6667
26	83.3333
26.01	43.3333
26.02	70
26.03	86.6667
26.04	36.6667
26.05	63.3333
26.06	63.3333
26.07	76.6667
26.08	66.6667
26.09	86.6667
26.1	73.3333
26.11	63.3333
26.12	70
26.13	73.3333
26.14	76.6667
26.15	83.3333
26.16	46.6667
26.17	90
26.18	63.3333
26.19	46.6667
26.2	63.3333
26.21	60
26.22	66.6667
26.23	86.6667
26.24	66.6667
26.25	63.3333
26.26	63.3333
26.27	43.3333
26.28	53.3333
26.29	56.6667
26.3	66.6667
26.31	53.3333
26.32	63.3333
26.33	83.3333
26.34	46.6667
26.35	60
26.36	76.6667
26.37	46.6667
26.38	56.6667
26.39	80
26.4	56.6667
26.41	73.3333
26.42	43.3333
26.43	70
26.44	30
26.45	66.6667
26.46	36.6667
26.47	76.6667
26.48	33.3333
26.49	56.6667
26.5	50
26.51	73.3333
26.52	53.3333
26.53	56.6667
26.54	56.6667
26.55	63.3333
26.56	66.6667
26.57	60
26.58	43.3333
26.59	63.3333
26.6	60
26.61	66.6667
26.62	50
26.63	66.6667
26.64	50
26.65	86.6667
26.66	60
26.67	60
26.68	50
26.69	83.3333
26.7	60
26.71	66.6667
26.72	70
26.73	80
26.74	73.3333
26.75	46.6667
26.76	76.6667
26.77	53.3333
26.78	63.3333
26.79	83.3333
26.8	53.3333
26.81	33.3333
26.82	70
26.83	90
26.84	76.6667
26.85	50
26.86	60
26.87	43.3333
26.88	80
26.89	66.6667
26.9	76.6667
26.91	93.3333
26.92	73.3333
26.93	66.6667
26.94	63.3333
26.95	70
26.96	70
26.97	63.3333
26.98	63.3333
26.99	50
27	56.6667
27.01	70
27.02	56.6667
27.03	63.3333
27.04	56.6667
27.05	63.3333
27.06	66.6667
27.07	56.6667
27.08	40
27.09	43.3333
27.1	43.3333
27.11	30
27.12	63.3333
27.13	83.3333
27.14	53.3333
27.15	46.6667
27.16	43.3333
27.17	76.6667
27.18	70
27.19	66.6667
27.2	53.3333
27.21	73.3333
27.22	60
27.23	56.6667
27.24	53.3333
27.25	63.3333
27.26	43.3333
27.27	50
27.28	26.6667
27.29	36.6667
27.3	56.6667
27.31	66.6667
27.32	40
27.33	66.6667
27.34	53.3333
27.35	63.3333
27.36	33.3333
27.37	66.6667
27.38	56.6667
27.39	73.3333
27.4	90
27.41	86.6667
27.42	53.3333
27.43	60
27.44	56.6667
27.45	73.3333
27.46	73.3333
27.47	73.3333
27.48	60
27.49	46.6667
27.5	53.3333
27.51	73.3333
27.52	90
27.53	60
27.54	73.3333
27.55	70
27.56	60
27.57	60
27.58	60
27.59	40
27.6	50
27.61	30
27.62	56.6667
27.63	63.3333
27.64	26.6667
27.65	50
27.66	53.3333
27.67	63.3333
27.68	60
27.69	53.3333
27.7	50
27.71	30
27.72	80
27.73	73.3333
27.74	56.6667
27.75	53.3333
27.76	36.6667
27.77	50
27.78	66.6667
27.79	50
27.8	66.6667
27.81	50
27.82	50
27.83	50
27.84	50
27.85	43.3333
27.86	23.3333
27.87	53.3333
27.88	53.3333
27.89	66.6667
27.9	66.6667
27.91	56.6667
27.92	56.6667
27.93	40
27.94	63.3333
27.95	63.3333
27.96	66.6667
27.97	56.6667
27.98	73.3333
27.99	46.6667
28	63.3333
28.01	53.3333
28.02	80
28.03	43.3333
28.04	46.6667
28.05	80
28.06	46.6667
28.07	46.6667
28.08	73.3333
28.09	56.6667
28.1	80
28.11	76.6667
28.12	36.6667
28.13	56.6667
28.14	53.3333
28.15	63.3333
28.16	56.6667
28.17	33.3333
28.18	76.6667
28.19	36.6667
28.2	43.3333
28.21	56.6667
28.22	36.6667
28.23	60
28.24	60
28.25	60
28.26	66.6667
28.27	63.3333
28.28	73.3333
28.29	53.3333
28.3	43.3333
28.31	76.6667
28.32	63.3333
28.33	56.6667
28.34	70
28.35	33.3333
28.36	43.3333
28.37	60
28.38	50
28.39	50
28.4	53.3333
28.41	66.6667
28.42	56.6667
28.43	93.3333
28.44	40
28.45	63.3333
28.46	30
28.47	80
28.48	53.3333
28.49	56.6667
28.5	40
28.51	63.3333
28.52	46.6667
28.53	43.3333
28.54	63.3333
28.55	63.3333
28.56	63.3333
28.57	50
28.58	33.3333
28.59	46.6667
28.6	76.6667
28.61	60
28.62	36.6667
28.63	43.3333
28.64	73.3333
28.65	56.6667
28.66	46.6667
28.67	33.3333
28.68	66.6667
28.69	80
28.7	76.6667
28.71	80
28.72	80
28.73	50
28.74	76.6667
28.75	53.3333
28.76	36.6667
28.77	66.6667
28.78	60
28.79	53.3333
28.8	40
28.81	23.3333
28.82	76.6667
28.83	40
28.84	43.3333
28.85	63.3333
28.86	36.6667
28.87	50
28.88	60
28.89	50
28.9	63.3333
28.91	53.3333
28.92	50
28.93	43.3333
28.94	73.3333
28.95	56.6667
28.96	66.6667
28.97	53.3333
28.98	43.3333
28.99	30
29	43.3333
29.01	53.3333
29.02	66.6667
29.03	46.6667
29.04	90
29.05	46.6667
29.06	50
29.07	86.6667
29.08	73.3333
29.09	60
29.1	60
29.11	76.6667
29.12	53.3333
29.13	46.6667
29.14	66.6667
29.15	50
29.16	36.6667
29.17	60
29.18	43.3333
29.19	73.3333
29.2	46.6667
29.21	36.6667
29.22	43.3333
29.23	60
29.24	33.3333
29.25	73.3333
29.26	56.6667
29.27	60
29.28	56.6667
29.29	46.6667
29.3	56.6667
29.31	50
29.32	46.6667
29.33	53.3333
29.34	60
29.35	60
29.36	73.3333
29.37	76.6667
29.38	56.6667
29.39	66.6667
29.4	46.6667
29.41	46.6667
29.42	46.6667
29.43	56.6667
29.44	36.6667
29.45	23.3333
29.46	56.6667
29.47	50
29.48	66.6667
29.49	53.3333
29.5	56.6667
29.51	56.6667
29.52	46.6667
29.53	70
29.54	36.6667
29.55	50
29.56	63.3333
29.57	66.6667
29.58	46.6667
29.59	46.6667
29.6	63.3333
29.61	70
29.62	80
29.63	33.3333
29.64	53.3333
29.65	60
29.66	50
29.67	40
29.68	63.3333
29.69	46.6667
29.7	63.3333
29.71	53.3333
29.72	40
29.73	33.3333
29.74	63.3333
29.75	50
29.76	33.3333
29.77	53.3333
29.78	60
29.79	90
29.8	60
29.81	33.3333
29.82	73.3333
29.83	40
29.84	33.3333
29.85	70
29.86	76.6667
29.87	50
29.88	63.3333
29.89	46.6667
29.9	70
29.91	90
29.92	50
29.93	63.3333
29.94	73.3333
29.95	103.333
29.96	33.3333
29.97	66.6667
29.98	56.6667
[truncated: 2 more rows]
