# Supplementary material for: Orientation-dependent structural and photocatalytic properties of LaCoO3 epitaxial nano-thin films
Source: R Soc Open Sci. 2018 Feb 14;5(2):171376. doi: 10.1098/rsos.171376 (PMC5830743; doi:10.1098/rsos.171376)
Supplement: UV-visible-near infrared spectroscopy data [file rsos171376supp5.xls]

## Sheet: Sheet1
Time(h)	Degradation(%)
	(100)LCO	(110)LCO	(111)LCO
0	0	0	0
1	70.19	54.88	56.02
2	81	60.26	68.75
3	92.5	70.62	82.89
4	97.02	82.59	94.54
5	98.57	93.38	96.26
6	98.65	94.47	97.58
7	99.06	95.71	98.01
